# Supplementary material for: Overactivated sonic hedgehog signaling aggravates intrauterine adhesion via inhibiting autophagy in endometrial stromal cells
Source: Cell Death Dis. 2020 Sep 15;11(9):755. doi: 10.1038/s41419-020-02956-2 (PMC7492405; doi:10.1038/s41419-020-02956-2)
Supplement: Supplementary file 6 — Supplementary Table S1. Details of women donated with NE or IUA samples [file 41419_2020_2956_MOESM6_ESM.xlsx]

## Sheet: Sheet1
Supplementary Table S1. Details of women donated with NE or IUA samples.
	NE (n=10)	IUA (n=16)
Age (year)	31.30±4.81	33.10±3.57ns
BMI (kg/m^2)	21.61±3.47	21.42±2.52ns
Abortion times	1.00±0.82	3.00±2.08**
Adhesion scoring	/	9.13±1.63
Definition of abbreviations: NE = normal endometrium. IUA = Intrauterine adhesion. Abortion history is included in all spontaneous or artificial abortion during whole gestation. Adhesion scoring scoring of IUA was based on ‘American fertility society classification 1988’. Statistical analyses were performed by two-sided Mann-Whitney U-test comparsion. Data was presents as Mean ± SD; ns, no signif…
