# Supplementary material for: Overactivated sonic hedgehog signaling aggravates intrauterine adhesion via inhibiting autophagy in endometrial stromal cells
Source: Cell Death Dis. 2020 Sep 15;11(9):755. doi: 10.1038/s41419-020-02956-2 (PMC7492405; doi:10.1038/s41419-020-02956-2)
Supplement: Supplementary file 7 — Supplementary Table S2. Primer squences List of RT-qPCR, genetyping mice and siRNA target squences of corresponding genes [file 41419_2020_2956_MOESM7_ESM.xlsx]

## Sheet: Sheet1
	RT-qPCR target gene		Primer squence-Forward (5' to 3')	Reverse (5' to 3')
	Reference gene set	GAPDH	CGGAGTCAACGGATTTGGTCGTAT	AGCCTTCTCCATGGTGGTGAAGAC
		ACTB	CATCCACGAAACTACCTTCAACTCC	GAGCCGCCGATCCACACG
		18S	CTCTTAGCTGAGTGTCCCGC	CTGATCGTCTTCGAACCTCC
	SHH		CCAAGGCACATATCCACTGCT	GTCTCGATCACGTAGAAGACCT
	PTCH1		ACCAAGTGATCGTGGAAGCC	GTGGGTGATGCCTGGATTCG
	GLI1		GGGTGCCGGAAGTCATACTC	GCTAGGATCTGTATAGCGTTTGG
	MAP1LC3B		CCGACTTATTCGAGAGCAGCATCC	GTCCGTTCACCAACAGGAAGAAGG
	BECN1		ATCTAAGGAGCTGCCGTTATAC	CTCCTCAGAGTTAAACTGGGTT
	ATG5		GATGGGATTGCAAAATGACAGA	GAAAGGTCTTTCAGTCGTTGTC
	COL1A1		CAAGAGTGGTGATCGTGGTGA	GGGAGACCGTTGAGTCCATC
	COL1A2		GCTGGCAAACATGGAAACCG	TACCAGGATGTCCAGTGCGA
	transgenic mice RT-qPCR verification		PCR primer squence -Forward (5' to 3')	Reverse (5' to 3')
	Ptch1		TCCCAAGCAAATGTACGAGCA	TGAGTGGAGTTCTGTGCGACAC
	Gli1		CCAAGCCAACTTTATGTCAGGG	AGCCCGCTTCTTTGTTAATTTGA
	Reference gene set	Gapdh	AGGTCGGTGTGAACGGATTTG	TGTAGACCATGTAGTTGAGGTCA
		Actb	CTACCTCATGAAGATCCTGACC	CACAGCTTCTCTTTGATGTCAC
	transgenic mice genetype		PCR primer squence -Forward (5' to 3')	Reverse (5' to 3')
	SmoM2(MU)		TCCCCATCAAGATCCATTTC	CTGAACTTGTGGCCGTTTAC
	Amhr2Cre		TCCAATTTACTGACCGTACACCAA	CCTGATCCTGGCAATTTCGGCTA
	Corresponding genes of siRNA		001 site-targeted squence (5' to 3')	002 site-targeted squence (5' to 3')
	genOFFTMst-h-ATG5		TGACGTTGGTAACTGACAA	GTGAGATATGGTTTGAATA
	genOFFTMst-h-ATG7		GAACGAGTATCGGCTGGAT	ACTCGAGTCTTTCAAGACT
